# Supplementary material for: Characterization of genetically modified mice for phosphoglycerate mutase, a vitally-essential enzyme in glycolysis
Source: PLoS One. 2021 Apr 29;16(4):e0250856. doi: 10.1371/journal.pone.0250856 (PMC8084212; doi:10.1371/journal.pone.0250856)
Supplement: S1 Data — (XLSX) [file pone.0250856.s001.xlsx]

## Sheet: Sheet1
	Figure 3B
	Intraperitoneal glucose test (IPGTT) in Pgam1 heterozygous knockout mice (mg/dL)
		PGAM1+/+ #1	PGAM1+/+ #2	PGAM1+/+ #3	PGAM1+/+ #4	PGAM1+/+ #5	PGAM1+/- #1	PGAM1+/- #2	PGAM1+/- #3	PGAM1+/- #4
	0 min	69	75	68	63	80	91	72	75	100
	15 min	378	479	388	284	298	534	453	349	421
	30 min	415	424	393	375	389	486	472	328	373
	60 min	302	240	244	313	320	362	307	184	248
	120 min	94	79	93	129	114	121	127	86	111
	FIgure 3E
	Biochemical test in Pgam1 heterozygous knockout mice
		PGAM1+/+ #1	PGAM1+/+ #2	PGAM1+/+ #3	PGAM1+/+ #4	PGAM1+/+ #5	PGAM1+/- #1	PGAM1+/- #2	PGAM1+/- #3	PGAM1+/- #4	#5
	T-Cho mg/dl	87	53	74	72	74	58	52	75	76	51
	HDL-ｃ mg/dl	71	41	55	49	48	48	41	47	53	48
	LDL-c mg/dl	5	8	7	3	4	5	6	13	2	6
	TP g/dl	4.3	3.9	3.7	4.2	3.8	4	4	4.2	4.4	4.2
	ALB g/dl	2.4	1.4	2.2	2.5	2.3	2.1	2.3	1.9	2.9	2.8
	GLU mg/dL	163	121	152	136	118	145	119	136	126	210
	Figure 4A
	Intraperitoneal glucose test (IPGTT) in Pgam2-Tg mice (mg/dL)
		Control #1	Control #2	Control #3	Control #4	Control #5	Control #6	Control #7	Control #8	Control #9	Control #10
	0 min	54	68	65	81	68	60	69	48	66	71
	15 min	205	287	247	257	305	226	376	250	276	300
	30 min	225	193	244	287	276	314	389	260	249	221
	60 min	156	165	161	207	157	165	157	160	151	221
	120 min	114	115	84	96	93	101	151	88	79	97
		Pagm2-Tg #1	Pagm2-Tg #2	Pagm2-Tg #3	Pagm2-Tg #4	Pagm2-Tg #5	Pagm2-Tg #6	Pagm2-Tg #7	Pagm2-Tg #8
	0 min	64	58	64	67	78	61	63	90
	15 min	243	337	356	325	334	352	317	335
	30 min	246	283	294	249	324	304	295	332
	60 min	143	200	176	207	263	201	188	303
	120 min	84	94	93	103	110	109	79	139
	Figure 4C
	Intraperitoneal glucose test (IPGTT) in HFD-treated Pgam2-Tg mice (mg/dL)
		Control #1	Control #2	Control #3	Control #4	Control #5	Control #6	Control #7	Control #8	Control #9
	0 min	80	85	166	142	95	80	160	149	132
	15 min	487	455	473	450	478	467	449	463	461
	30 min	636	498	600	442	556	534	508	569	506
	60 min	628	475	578	374	519	488	418	492	449
	120 min	386	226	388	222	215	184	196	188	249
		Pagm2-Tg #1	Pagm2-Tg #2	Pagm2-Tg #3	Pagm2-Tg #4	Pagm2-Tg #5	Pagm2-Tg #6	Pagm2-Tg #7
	0 min	100	95	89	78	118	85	79
	15 min	451	460	449	519	506	506	500
	30 min	565	600	530	530	594	523	477
	60 min	439	538	527	547	525	480	600
	120 min	140	209	234	313	281	184	306
